# Supplementary material for: Association between Thyroid Function and Insulin Resistance Indices in Korean Adolescents: Findings from the 2014–2015 Korea National Health and Nutrition Examination Survey
Source: Children (Basel). 2024 Mar 20;11(3):370. doi: 10.3390/children11030370 (PMC10969090; doi:10.3390/children11030370)
Supplement: Supplementary file 1 [file children-11-00370-s001.zip]

Archive with 1 entries (1 files):
- children-2894538-supplementary.pdf
